# Supplementary material for: A comparative study of 3D measuring methods for monitoring breast volume changes
Source: PLoS One. 2024 Jun 6;19(6):e0305059. doi: 10.1371/journal.pone.0305059 (PMC11156285; doi:10.1371/journal.pone.0305059)
Supplement: S1 Table — Measurements in cc using scanner types Vectra + GOM (1), Artec LEO + GOM (2), Iphone + GOM (3), Vectra built-in software (4). (XLSX) [file pone.0305059.s001.xlsx]

## Sheet: Blad1
Scanner type	Measurement	Basis_1	Basis_2	Prot1_1	Prot1_2	Prot2_1	Prot2_2	Prot3_1	Prot3_2	Delta_prot1_1	Delta_prot1_2	Delta_prot2_1	Delta_prot2_2	Delta_prot3_1	Delta_prot3_2
1	1	852	853	938	940	952	952	998	985	85.1	84.2	99.1	96.2	145.1	129.2
1	2	852	854	941	944	952	952	989	987	88.1	88.2	99.1	96.2	136.1	131.2
1	3	854	854	939	944	951	951	987	986	86.1	88.2	98.1	95.2	134.1	130.2
1	4	852	856	940	945	955	954	985	984	87.1	89.2	102.1	98.2	132.1	128.2
1	5	850	853	938	946	949	951	989	988	85.1	90.2	96.1	95.2	136.1	132.2
1	6	852	854	941	945	950	952	986	984	88.1	89.2	97.1	96.2	133.1	128.2
1	7	850	854	946	950	950	953	988	986	93.1	94.2	97.1	97.2	135.1	130.2		Scanner type
1	8	851	855	941	945	946	948	990	988	88.1	89.2	93.1	92.2	137.1	132.2		1	Vectra
1	9	853	854	943	950	951	952	986	985	90.1	94.2	98.1	96.2	133.1	129.2		2	LEO
1	10	852	855	943	948	950	951	988	987	90.1	92.2	97.1	95.2	135.1	131.2		3	iphone
1	11	859	863	939	946	950	953	991	989	86.1	90.2	97.1	97.2	138.1	133.2		4	Vectra_built in
1	12	851	856	943	947	951	952	986	987	90.1	91.2	98.1	96.2	133.1	131.2
1	13	852	856	943	949	949	950	985	984	90.1	93.2	96.1	94.2	132.1	128.2
1	14	856	857	939	943	954	956	988	987	86.1	87.2	101.1	100.2	135.1	131.2
1	15	854	857	940	945	953	955	984	984	87.1	89.2	100.1	99.2	131.1	128.2
1	16	856	861	939	943	951	953	991	989	86.1	87.2	98.1	97.2	138.1	133.2
1	17	852	853	944	947	952	951	989	986	91.1	91.2	99.1	95.2	136.1	130.2
1	18	852	856	941	945	955	956	986	987	88.1	89.2	102.1	100.2	133.1	131.2
1	19	856	860	940	945	953	952	988	988	87.1	89.2	100.1	96.2	135.1	132.2
1	20	852	855	940	945	948	952	985	984	87.1	89.2	95.1	96.2	132.1	128.2
2	1	875	869	949	952	961	957	995	997	78.4	86.4	90.4	91.4	124.4	131.4
2	2	870	864	950	951	961	958	991	997	79.4	85.4	90.4	92.4	120.4	131.4
2	3	871	865	954	950	961	956	989	996	83.4	84.4	90.4	90.4	118.4	130.4
2	4	871	866	952	950	963	963	988	997	81.4	84.4	92.4	97.4	117.4	131.4
2	5	870	865	951	949	963	960	992	996	80.4	83.4	92.4	94.4	121.4	130.4
2	6	870	866	955	950	963	959	993	997	84.4	84.4	92.4	93.4	122.4	131.4
2	7	868	865	952	955	964	962	995	1001	81.4	89.4	93.4	96.4	124.4	135.4
2	8	869	865	956	954	962	962	991	995	85.4	88.4	91.4	96.4	120.4	129.4
2	9	869	865	953	950	964	960	993	996	82.4	84.4	93.4	94.4	122.4	130.4
2	10	870	865	953	950	963	959	992	997	82.4	84.4	92.4	93.4	121.4	131.4
2	11	873	867	953	949	962	958	990	997	82.4	83.4	91.4	92.4	119.4	131.4
2	12	871	865	955	931	965	960	988	996	84.4	65.4	94.4	94.4	117.4	130.4
2	13	872	866	956	950	961	959	992	995	85.4	84.4	90.4	93.4	121.4	129.4
2	14	871	865	953	949	966	961	996	999	82.4	83.4	95.4	95.4	125.4	133.4
2	15	871	867	953	950	966	959	992	1003	82.4	84.4	95.4	93.4	121.4	137.4
2	16	870	866	952	948	963	958	990	995	81.4	82.4	92.4	92.4	119.4	129.4
2	17	871	865	953	951	964	960	990	995	82.4	85.4	93.4	94.4	119.4	129.4
2	18	869	865	956	951	962	957	990	996	85.4	85.4	91.4	91.4	119.4	130.4
2	19	870	865	945	953	963	959	993	997	74.4	87.4	92.4	93.4	122.4	131.4
2	20	871	866	953	949	959	956	991	997	82.4	83.4	88.4	90.4	120.4	131.4
3	1	874	870	985	976	992	1001	1010	1016	114.7	103.1	121.7	128.1	139.7	143.1
3	2	873	867	968	954	972	977	1026	1027	97.7	81.1	101.7	104.1	155.7	154.1
3	3	860	889	966	947	968	976	1009	1013	95.7	74.1	97.7	103.1	138.7	140.1
3	4	865	867	958	945	971	977	1021	1021	87.7	72.1	100.7	104.1	150.7	148.1
3	5	875	870	969	955	970	976	1010	1015	98.7	82.1	99.7	103.1	139.7	142.1
3	6	876	869	957	948	966	969	1004	1012	86.7	75.1	95.7	96.1	133.7	139.1
3	7	874	871	961	947	956	963	1022	1031	90.7	74.1	85.7	90.1	151.7	158.1
3	8	865	865	970	953	969	973	1018	1029	99.7	80.1	98.7	100.1	147.7	156.1
3	9	870	869	962	953	983	991	1029	1031	91.7	80.1	112.7	118.1	158.7	158.1
3	10	866	862	960	952	974	986	1028	1032	89.7	79.1	103.7	113.1	157.7	159.1
3	11	874	868	951	962	982	994	1008	1014	80.7	89.1	111.7	121.1	137.7	141.1
3	12	865	864	976	976	981	993	1017	1020	105.7	103.1	110.7	120.1	146.7	147.1
3	13	875	879	986	974	971	979	1013	1016	115.7	101.1	100.7	106.1	142.7	143.1
3	14	869	878	987	970	991	999	1013	1019	116.7	97.1	120.7	126.1	142.7	146.1
3	15	878	875	974	970	982	991	1014	1012	103.7	97.1	111.7	118.1	143.7	139.1
3	16	856	878	974	963	982	993	1015	1019	103.7	90.1	111.7	120.1	144.7	146.1
3	17	871	877	980	958	971	971	1020	1018	109.7	85.1	100.7	98.1	149.7	145.1
3	18	872	878	960	955	966	975	1015	1017	89.7	82.1	95.7	102.1	144.7	144.1
3	19	870	880	965	955	975	979	1009	1012	94.7	82.1	104.7	106.1	138.7	139.1
3	20	878	882	973	964	978	981	1011	1014	102.7	91.1	107.7	108.1	140.7	141.1
4	1	125.6	126.3	215.4	202.8	224.2	221.1	263.8	254	86.84	73.19	95.64	91.49	135.24	124.39
4	2	127.2	131.2	207	202.1	227	219.3	260.6	256.2	78.44	72.49	98.44	89.69	132.04	126.59
4	3	129.3	129.1	208.2	201.7	219.2	222.8	262	256.1	79.64	72.09	90.64	93.19	133.44	126.49
4	4	129.3	133.7	212.2	199.7	223.5	221.3	260.7	255.9	83.64	70.09	94.94	91.69	132.14	126.29
4	5	126.6	132.9	214.1	202.8	227.9	217.9	260.4	252.1	85.54	73.19	99.34	88.29	131.84	122.49
4	6	129.5	126.8	217.7	211.7	230.3	222.1	259.9	249.7	89.14	82.09	101.74	92.49	131.34	120.09
4	7	124.4	129	217.7	203	228.3	218.3	263	254	89.14	73.39	99.74	88.69	134.44	124.39
4	8	129.5	125.6	219.4	208.7	223	219.3	261.3	254.7	90.84	79.09	94.44	89.69	132.74	125.09
4	9	124	132.1	220.1	204.9	221	219.2	259.7	258.8	91.54	75.29	92.44	89.59	131.14	129.19
4	10	128.8	128.8	216.5	201.6	226.6	216.7	266.4	255.7	87.94	71.99	98.04	87.09	137.84	126.09
4	11	128.1	129	212.3	203.5	223.5	218.6	266.7	256.2	83.74	73.89	94.94	88.99	138.14	126.59
4	12	130.7	130.9	219.3	202.8	220.2	218.4	263.1	255.6	90.74	73.19	91.64	88.79	134.54	125.99
4	13	126.8	130.5	215.5	211.5	221.8	220	258.8	257.8	86.94	81.89	93.24	90.39	130.24	128.19
4	14	131.8	136.5	213	207.1	224.5	218.5	266.2	255.5	84.44	77.49	95.94	88.89	137.64	125.89
4	15	132.2	129.7	216.1	204	229.2	221.9	263.4	258.9	87.54	74.39	100.64	92.29	134.84	129.29
4	16	127.5	126.2	213.5	206	221.8	219.1	266	252.6	84.94	76.39	93.24	89.49	137.44	122.99
4	17	126.5	134.8	221.7	210.1	226.8	225.1	259.5	254.1	93.14	80.49	98.24	95.49	130.94	124.49
4	18	132.4	125.4	216.3	199.9	224.4	221	264.7	252.5	87.74	70.29	95.84	91.39	136.14	122.89
4	19	131.7	125.6	218.8	200.9	230	218.8	266.3	258.1	90.24	71.29	101.44	89.19	137.74	128.49
4	20	129.3	128.1	214.9	206.6	222.5	224	260.5	257.7	86.34	76.99	93.94	94.39	131.94	128.09
